# Supplementary material for: Elevated Circulating Levels of Gut Microbe-Derived Trimethylamine N-Oxide Are Associated with Systemic Sclerosis
Source: J Clin Med. 2024 Oct 8;13(19):5984. doi: 10.3390/jcm13195984 (PMC11477889; doi:10.3390/jcm13195984)
Supplement: Supplementary file 1 [file jcm-13-05984-s001.zip]

Archive with 1 entries (1 files):
- jcm-3201383-supplementary.pdf
